# Supplementary material for: Repositioning Mifepristone as a Leukaemia Inhibitory Factor Receptor Antagonist for the Treatment of Pancreatic Adenocarcinoma
Source: Cells. 2022 Nov 3;11(21):3482. doi: 10.3390/cells11213482 (PMC9657739; doi:10.3390/cells11213482)
Supplement: Supplementary file 1 [file cells-11-03482-s001.zip]

Archive with 8 entries (8 files):
- Figure S1.tif
- Figure S2.tif
- Figure S3.tif
- Figure S4.tif
- Figure S5.tif
- Figure S6.tif
- Figure S7.tif
- STables.pdf
